# Supplementary material for: Spatiotemporal and metabolic heterogeneity of tumor-associated macrophages in glioblastoma: from single-cell insights to therapeutic targeting
Source: Front Cell Dev Biol. 2026 Mar 26;14:1774215. doi: 10.3389/fcell.2026.1774215 (PMC13061687; doi:10.3389/fcell.2026.1774215)
Supplement: Supplementary file 1 [file Table2.xlsx]

## Sheet: Sheet1
					Supplementary Table S2. Early-Phase Clinical Trials Targeting TAM-Related Pathways in Glioblastoma
					Therapeutic Target / Pathway	Mechanism of Action	Agent / Intervention	Clinical Phase	Clinical Trial ID
					CSF-1R	Depletes pro-tumoral TAMs	Pexidartinib (PLX3397)	Phase I/II	NCT01349036
					CD47-SIRPα axis	Blocks "don't eat me" signal, promotes phagocytosis	Magrolimab (Hu5F9-G4)	Phase I	NCT03990233
					PD-1/PD-L1	Reverses T-cell exhaustion	Nivolumab, Pembrolizumab	Phase I/II (in combinations)	NCT02526017
					Adenosine Pathway (CD73)	Reverses adenosine-mediated immunosuppression	Oleclumab (MEDI9447)	Phase I/II	NCT05469499
					Aryl Hydrocarbon Receptor (AHR)	Reverses kynurenine-mediated immunosuppression	BAY 2416964	Phase I	NCT05291507
					CCR2	Inhibits monocyte recruitment	PF-04136309	Phase I	NCT04123379
