# Supplementary material for: Spatiotemporal and metabolic heterogeneity of tumor-associated macrophages in glioblastoma: from single-cell insights to therapeutic targeting
Source: Front Cell Dev Biol. 2026 Mar 26;14:1774215. doi: 10.3389/fcell.2026.1774215 (PMC13061687; doi:10.3389/fcell.2026.1774215)
Supplement: Supplementary file 2 [file Table1.xlsx]

## Sheet: Sheet2
						Supplementary Table S1: Experimentally Defined TAM Subsets and States in Glioblastoma	Supplementary Table S1: Experimentally Defined TAM Subsets and States in Glioblastoma
						Major group (origin)	Subset / State (Based on Study)	Major Origin	Key Defining Features (Reported)	Spatial Localization	Key Functions	Estimated Relative Abundance	Primary Reference
						BMDMs	Bone Marrow-Derived Macrophages (BMDMs)	BMDMs	CD14+, CD16+, S100A8/A9+	Tumor core; prevalence increases in recurrent GBM	Key drivers of immunosuppression; recruited via CCL2/CSF-1	50-70% of total TAMs in primary GBM; increases to 70-80% in recurrent GBM	[17]
							BMDMs Post-Phagocytosis	BMDMs	PD-L1, CD163	Tumor core	Phagocytosis induces a potent immunosuppressive phenotype	In vitro: 30% of BMDMs phagocytose glioma cells	[31]
							IL-10-producing Hypoxic TAMs	BMDMs	HMOX1	Spatially enriched in the tumor core	Drive T-cell exhaustion via IL-10 secretion	ratio not specified	[14]
							SPP1+ TAMs	BMDMs	SPP1	Invasive margin	Co-localize with activated, proliferating tumor cells	ratio not specified	[7]
							Hypoxic TAMs (ADM+)	BMDMs	ADM, BNIP3, CSTB	Peri-necrotic (hypoxic) niche	Destabilize endothelial adherens junctions, stimulating hyperpermeable neovasculature that hampers drug delivery	ratio not specified	[13]
							Legumain (LGMN)+ TAMs	BMDMs	LGMN	Hypoxic niches	Promote immunosuppressive polarization and PD-L1 upregulation	70% of TAMs, 90% of CD206⁺ TAMs in murine GBM	[96]
							Creatine-producing TAMs	BMDMs	GATM	Hypoxic niche	Secrete creatine to fuel glioblastoma growth	ratio not specified	[97]
							LOX-high Macrophages	BMDMs	LOX (High)	Spatially excluded from OLFML3-high microglia areas	Role in competition/complementarity with microglial subsets	ratio not specified	[34]
							Glycolytic/Immunosuppressive TAMs	BMDMs	HEXB, ITGB1, GLUT1	Not explicitly defined	Lactate production reinforces IL-10-mediated immunosuppression	ratio not specified	[42]
							AHR/CD39+ TAMs	BMDMs	CD39	Not explicitly defined	Mediate T cell suppression via adenosine production	65% of mouse CD45ⁱʰⁱ CD11b⁺ TAMs are CD39⁺	[51]
							GPNMB-high Macrophages	BMDMs	GPNMB (High)	Not explicitly defined	Impair dendritic cell function and T cell priming	ratio not specified	[66]
							Pro-angiogenic TIE-2+ TAMs	BMDMs	TIE-2+	Expand in response to anti-angiogenic therapy	Contribute to resistance against anti-angiogenic therapies	Low at baseline (<5%); significantly expands following anti-angiogenic therapy	[72]
						Microglia	Resident Microglia-derived TAMs	Microglia	TMEM119+, P2RY12+	Tumor periphery (invasive margin)	Early responders to tumor signals; functional role is context-dependent	30-50% of total TAMs in primary GBM; decreases in recurrence	[17]
							Interface Microglial Subset	Microglia	CCL3, CCL4	Tumor-stroma interface	Exhibit enhanced chemotaxis; recruit monocytes and T cells	ratio not specified	[89]
							CXCL2+ Microglia	Microglia	CXCL2	Perivascular zones	Drive angiogenesis via the CXCL2-CXCR2 axis	ratio not specified	[90]
							OLFML3-high Microglia	Microglia	OLFML3 (High)	Spatially excluded from LOX-high macrophage areas	Role in competition/complementarity with macrophage subsets	ratio not specified	[34]
						BAMs	Border-Associated Macrophages (BAMs)	BAMs	P2RY12–, LYVE1+, FOLR2+, MRC1+ (CD206)	Invasive margin, perivascular spaces	Remodel extracellular matrix (e.g., via MMP14); promote angiogenesis; express immune checkpoint molecules	<10% of total TAMs	[30]
							P2RY12– CXCL12+ Macrophages	BAMs	P2RY12⁻, CXCL12⁺, MMP9⁺	Perivascular space	Perivascular BAM subset promoting angiogenesis via CXCL12/MMP9	ratio not specified	[7,38]
						Mixed Origin	Lipid-Laden Macrophages (LLMs)	Microglia / BMDMs (context-dependent)	CD36	Not explicitly defined (associated with myelin debris)	Phagocytose myelin debris and transfer lipids to tumor cells	15% of microglia, ~44% of monocyte-derived macrophages are LLMs in GBM (6% in healthy brain)	[36]
							TREM2+ Myeloid Cells	Microglia / BMDMs (context-dependent)	TREM2	Spatially polarized: pro-inflammatory at interface, immunosuppressive in core	Respond to neuronal damage during invasion	ratio not specified	[91]
